# Supplementary material for: Therapeutic and Diagnostic Potential of a Novel K1 Capsule Dependent Phage, JSSK01, and Its Depolymerase in Multidrug-Resistant Escherichia coli Infections
Source: Int J Mol Sci. 2024 Nov 21;25(23):12497. doi: 10.3390/ijms252312497 (PMC11641727; doi:10.3390/ijms252312497)
Supplement: Supplementary file 1 [file ijms-25-12497-s001.zip]

Archive with 7 entries (7 files):
- Fig S1.tif
- Fig S2.tif
- Fig S3.tif
- figure caption.pdf
- Table S1.pdf
- Table S2.pdf
- Table S3.pdf
